# Supplementary material for: Human Malignant Rhabdoid Tumor Antigens as Biomarkers and Potential Therapeutic Targets
Source: Cancers (Basel). 2022 Jul 28;14(15):3685. doi: 10.3390/cancers14153685 (PMC9367328; doi:10.3390/cancers14153685)
Supplement: Supplementary file 1 [file cancers-14-03685-s001.zip]

Archive with 1 entries (1 files):
- cancers-1806748-supplementary.pdf
